# Supplementary material for: A novel null mutation in the pyruvate dehydrogenase phosphatase catalytic subunit gene (PDP1) causing pyruvate dehydrogenase complex deficiency
Source: JIMD Rep. 2019 Jun 17;48(1):26–35. doi: 10.1002/jmd2.12054 (PMC6606986; doi:10.1002/jmd2.12054)
Supplement: Supplementary file 2 — Supplementary Table 1 Supplementary File [file JMD2-48-26-s002.xlsx]

## Sheet: 16.1 Mb
#hg19.knownCanonical.chrom	hg19.knownCanonical.chromStart	hg19.knownCanonical.chromEnd	hg19.kgXref.geneSymbol	hg19.kgXref.description
chr10	34048640	34061608	LINC00838	Homo sapiens long intergenic non-protein coding RNA 838 (LINC00838), non-coding RNA.
chr10	34398487	35104253	PARD3	Homo sapiens par-3 partitioning defective 3 homolog (C. elegans) (PARD3), transcript variant 1, mRNA.
chr10	34398808	34399992	AX765719	Sequence 35 from Patent WO02055706.
chr10	34591415	34591483	TRNA_Pseudo	transfer RNA pseudogene (anticodon CAA)
chr10	35297478	35363258	CUL2	Homo sapiens cullin 2 (CUL2), transcript variant 2, mRNA.
chr10	35416384	35501886	CREM	Homo sapiens cAMP responsive element modulator (CREM), transcript variant 1, mRNA.
chr10	35625801	35860847	CCNY	Homo sapiens cyclin Y (CCNY), transcript variant 1, mRNA.
chr10	35894337	35897863	GJD4	Homo sapiens gap junction protein, delta 4, 40.1kDa (GJD4), mRNA.
chr10	35927176	35930362	FZD8	Homo sapiens frizzled family receptor 8 (FZD8), mRNA.
chr10	36051232	36051252	FW312330	A nucleics Acid regulating cell growth.
chr10	37414784	37521495	ANKRD30A	Homo sapiens ankyrin repeat domain 30A (ANKRD30A), mRNA.
chr10	37890365	37891859	MTRNR2L7	Homo sapiens MT-RNR2-like 7 (MTRNR2L7), mRNA.
chr10	38082865	38084103	ZNF33BP1	Homo sapiens zinc finger protein 33B pseudogene 1 (ZNF33BP1), non-coding RNA.
chr10	38117692	38147012	ZNF248	Homo sapiens zinc finger protein 248 (ZNF248), transcript variant 2, mRNA.
chr10	38238794	38265453	ZNF25	Homo sapiens zinc finger protein 25 (ZNF25), mRNA.
chr10	38299577	38348995	ZNF33A	Homo sapiens zinc finger protein 33A (ZNF33A), transcript variant 9, mRNA.
chr10	38383263	38412278	ZNF37A	Homo sapiens zinc finger protein 37A (ZNF37A), transcript variant 2, mRNA.
chr10	38464598	38503273	LOC100129055	Homo sapiens cyclin Y-like pseudogene (LOC100129055), non-coding RNA.
chr10	38645307	38654939	HSD17B7P2	Homo sapiens hydroxysteroid (17-beta) dehydrogenase 7 pseudogene 2 (HSD17B7P2), non-coding RNA.
chr10	38671997	38691780	SEPT7P9	Homo sapiens septin 7 pseudogene 9 (SEPT7P9), non-coding RNA.
chr10	38717073	38741081	LOC399744	Homo sapiens uncharacterized LOC399744 (LOC399744), non-coding RNA.
chr10	38989726	38991371	ACTR3BP5	Homo sapiens ARP3 actin-related protein 3 homolog B (yeast) pseudogene 5 (ACTR3BP5), non-coding RNA.
chr10	42827313	42863493	LOC441666	Homo sapiens zinc finger protein 91 pseudogene (LOC441666), non-coding RNA.
chr10	42903621	42967688	BC039000	Homo sapiens cyclin Y-like 2, mRNA (cDNA clone IMAGE:4704933), with apparent retained intron.
chr10	42970938	42990785	LINC00839	Homo sapiens long intergenic non-protein coding RNA 839 (LINC00839), non-coding RNA.
chr10	43008960	43048256	ZNF37BP	Homo sapiens zinc finger protein 37B, pseudogene (ZNF37BP), non-coding RNA.
chr10	43084554	43133992	ZNF33B	Homo sapiens zinc finger protein 33B (ZNF33B), mRNA.
chr10	43169007	43187207	AK123067	Homo sapiens cDNA FLJ41072 fis, clone 3NB692005439.
chr10	43277953	43330385	BMS1	Homo sapiens BMS1 ribosome biogenesis factor (BMS1), mRNA.
chr10	43493010	43493129	MIR5100	Homo sapiens microRNA 5100 (MIR5100), microRNA.
chr10	43572516	43625797	RET	Homo sapiens ret proto-oncogene (RET), transcript variant 2, mRNA.
chr10	43633892	43680754	CSGALNACT2	Homo sapiens chondroitin sulfate N-acetylgalactosaminyltransferase 2 (CSGALNACT2), mRNA.
chr10	43689983	43762367	RASGEF1A	Homo sapiens RasGEF domain family, member 1A (RASGEF1A), mRNA.
chr10	43867091	43871783	FXYD4	Homo sapiens FXYD domain containing ion transport regulator 4 (FXYD4), transcript variant 1, mRNA.
chr10	43881064	43903299	HNRNPF	Homo sapiens heterogeneous nuclear ribonucleoprotein F (HNRNPF), transcript variant 5, mRNA.
chr10	43882085	43883132	HNRPF	Synthetic construct Homo sapiens gateway clone IMAGE:100023469 3' read HNRPF mRNA.
chr10	43932573	43978007	ZNF487P	Homo sapiens zinc finger protein 487, pseudogene (ZNF487P), non-coding RNA.
chr10	44051792	44070066	ZNF239	Homo sapiens zinc finger protein 239 (ZNF239), transcript variant 4, mRNA.
chr10	44101854	44113352	ZNF485	Homo sapiens zinc finger protein 485 (ZNF485), mRNA.
chr10	44124264	44170147	ZNF32-AS3	Homo sapiens ZNF32 antisense RNA 3 (ZNF32-AS3), non-coding RNA.
chr10	44139306	44144326	ZNF32	Homo sapiens zinc finger protein 32 (ZNF32), transcript variant 1, mRNA.
chr10	44139319	44140495	ZNF32-AS1	Homo sapiens ZNF32 antisense RNA 1 (ZNF32-AS1), non-coding RNA.
chr10	44141389	44143467	ZNF32-AS2	Homo sapiens ZNF32 antisense RNA 2 (ZNF32-AS2), non-coding RNA.
chr10	44282859	44285865	HNRNPA3P1	Homo sapiens heterogeneous nuclear ribonucleoprotein A3 pseudogene 1 (HNRNPA3P1), non-coding RNA.
chr10	44340753	44346070	LINC00619	Homo sapiens long intergenic non-protein coding RNA 619 (LINC00619), non-coding RNA.
chr10	44354858	44390881	LINC00840	Homo sapiens long intergenic non-protein coding RNA 840 (LINC00840), non-coding RNA.
chr10	44434450	44439914	LINC00841	Homo sapiens long intergenic non-protein coding RNA 841 (LINC00841), non-coding RNA.
chr10	44788197	44790097	LOC100130539	Homo sapiens uncharacterized LOC100130539 (LOC100130539), mRNA.
chr10	44872509	44880545	CXCL12	Homo sapiens chemokine (C-X-C motif) ligand 12 (CXCL12), transcript variant 4, mRNA.
chr10	45306471	45455137	TMEM72-AS1	Homo sapiens TMEM72 antisense RNA 1 (TMEM72-AS1), non-coding RNA.
chr10	45406763	45430642	TMEM72	Homo sapiens transmembrane protein 72 (TMEM72), mRNA.
chr10	45455218	45490172	RASSF4	Homo sapiens Ras association (RalGDS/AF-6) domain family member 4 (RASSF4), mRNA.
chr10	45471708	45474330	C10orf10	Homo sapiens chromosome 10 open reading frame 10 (C10orf10), mRNA.
chr10	45493145	45496470	C10orf25	Homo sapiens chromosome 10 open reading frame 25 (C10orf25), mRNA.
chr10	45496272	45500777	ZNF22	Homo sapiens zinc finger protein 22 (ZNF22), mRNA.
chr10	45497678	45567036	ZNF22	Homo sapiens zinc finger protein 22 (KOX 15), mRNA (cDNA clone IMAGE:4826621).
chr10	45594923	45650044	RSU1P2	Homo sapiens Ras suppressor protein 1 pseudogene 2 (RSU1P2), non-coding RNA.
chr10	45642841	45666837	ANKRD30BP3	Homo sapiens ankyrin repeat domain 30B pseudogene 3 (ANKRD30BP3), non-coding RNA.
chr10	45659461	45659536	MIR3156-1	Homo sapiens microRNA 3156-1 (MIR3156-1), microRNA.
chr10	45798101	45811056	OR13A1	Homo sapiens olfactory receptor, family 13, subfamily A, member 1 (OR13A1), mRNA.
chr10	45869623	45941567	ALOX5	Homo sapiens arachidonate 5-lipoxygenase (ALOX5), transcript variant 1, mRNA.
chr10	45950378	45952578	DL492557	Homo sapiens cDNA: FLJ21819 fis, clone HEP01185.
chr10	45952816	46030819	MARCH8	Homo sapiens membrane-associated ring finger (C3HC4) 8, E3 ubiquitin protein ligase (MARCH8), transcript variant 3, mRNA.
chr10	46111038	46168251	ZFAND4	Homo sapiens zinc finger, AN1-type domain 4 (ZFAND4), transcript variant 2, mRNA.
chr10	46194865	46194895	DQ577099	Homo sapiens piRNA piR-45211, complete sequence.
chr10	46222647	46288412	FAM21C	Homo sapiens family with sequence similarity 21, member C (FAM21C), transcript variant 1, mRNA.
chr10	46321049	46342921	AGAP4	Homo sapiens ArfGAP with GTPase domain, ankyrin repeat and PH domain 4 (AGAP4), mRNA.
chr10	46322146	46322176	DQ588224	Homo sapiens piRNA piR-45211, complete sequence.
chr10	46550122	46620058	PTPN20B	Homo sapiens protein tyrosine phosphatase, non-receptor type 20B (PTPN20B), transcript variant 1, mRNA.
chr10	46657759	46675703	FRMPD2	Homo sapiens FERM and PDZ domain containing 2 (FRMPD2), transcript variant 4, mRNA.
chr10	46737612	46762892	BMS1P1	Homo sapiens BMS1 pseudogene 1 (BMS1P1), non-coding RNA.
chr10	46764667	46768346	GLUD1P7	Homo sapiens glutamate dehydrogenase 1 pseudogene 7 (GLUD1P7), non-coding RNA.
chr10	46914586	46939145	FAM35BP	Homo sapiens family with sequence similarity 35, member B, pseudogene (FAM35BP), non-coding RNA.
chr10	46957880	46970601	SYT15	Homo sapiens synaptotagmin XV (SYT15), transcript variant a, mRNA.
chr10	46993545	47000568	GPRIN2	Homo sapiens G protein regulated inducer of neurite outgrowth 2 (GPRIN2), mRNA.
chr10	47083533	47088320	NPY4R	Homo sapiens neuropeptide Y receptor Y4 (NPY4R), mRNA.
chr10	47096453	47151400	LINC00842	Homo sapiens long intergenic non-protein coding RNA 842 (LINC00842), non-coding RNA.
chr10	47133294	47133836	HNRNPA1P33	Homo sapiens heterogeneous nuclear ribonucleoprotein A1 pseudogene 33 (HNRNPA1P33), non-coding RNA.
chr10	47157983	47174143	ANXA8	Homo sapiens annexin A8 (ANXA8), transcript variant 2, mRNA.
chr10	47177221	47181688	FAM25C	Homo sapiens family with sequence similarity 25, member C (FAM25C), mRNA.
chr10	47191843	47213626	AGAP9	Homo sapiens ArfGAP with GTPase domain, ankyrin repeat and PH domain 9 (AGAP9), mRNA.
chr10	47192841	47192871	DQ588224	Homo sapiens piRNA piR-45211, complete sequence.
chr10	47225570	47243511	BMS1P6	Homo sapiens BMS1 pseudogene 6 (BMS1P6), non-coding RNA.
chr10	47270680	47273431	AK309109	Homo sapiens cDNA, FLJ99150.
chr10	47396658	47421238	FAM35DP	Homo sapiens family with sequence similarity 35, member D, pseudogene (FAM35DP), non-coding RNA.
chr10	47658233	47701017	AK057316	Homo sapiens cDNA FLJ32754 fis, clone TESTI2001671.
chr10	47729119	47729149	DQ577099	Homo sapiens piRNA piR-45211, complete sequence.
chr10	47746919	47763040	ANXA8L2	Homo sapiens annexin A8-like 2 (ANXA8L2), mRNA.
chr10	47894022	47949417	FAM21B	Homo sapiens family with sequence similarity 21, member B (FAM21B), mRNA.
chr10	48155942	48158691	CTSL1P2	Homo sapiens cathepsin L1 pseudogene 2 (CTSL1P2), non-coding RNA.
chr10	48185838	48203780	BMS1P6	Homo sapiens BMS1 pseudogene 6 (BMS1P6), non-coding RNA.
chr10	48215723	48237508	AGAP9	Homo sapiens ArfGAP with GTPase domain, ankyrin repeat and PH domain 9 (AGAP9), mRNA.
chr10	48236480	48236510	DQ577099	Homo sapiens piRNA piR-45211, complete sequence.
chr10	48247661	48252125	FAM25C	Homo sapiens family with sequence similarity 25, member C (FAM25C), mRNA.
chr10	48255203	48271368	ANXA8	Homo sapiens annexin A8 (ANXA8), transcript variant 2, mRNA.
chr10	48355088	48373866	ZNF488	Homo sapiens zinc finger protein 488 (ZNF488), mRNA.
chr10	48381486	48390991	RBP3	Homo sapiens retinol binding protein 3, interstitial (RBP3), mRNA.
chr10	48413091	48416853	GDF2	Homo sapiens growth differentiation factor 2 (GDF2), mRNA.
chr10	48425787	48439138	GDF10	Homo sapiens growth differentiation factor 10 (GDF10), mRNA.
chr10	48737041	48806985	PTPN20B	Homo sapiens protein tyrosine phosphatase, non-receptor type 20B (PTPN20B), transcript variant 1, mRNA.
chr10	48844035	48862688	FRMPD2P1	Homo sapiens FERM and PDZ domain containing 2 pseudogene 1 (FRMPD2P1), non-coding RNA.
chr10	48901193	48906921	AGAP8	Homo sapiens ArfGAP with GTPase domain, ankyrin repeat and PH domain 8 (AGAP8), transcript variant 3, mRNA.
chr10	48902198	48902228	DQ588224	Homo sapiens piRNA piR-45211, complete sequence.
chr10	48927373	48952629	BMS1P1	Homo sapiens BMS1 pseudogene 1 (BMS1P1), non-coding RNA.
chr10	48954404	48958083	GLUD1P7	Homo sapiens glutamate dehydrogenase 1 pseudogene 7 (GLUD1P7), non-coding RNA.
chr10	49203372	49207825	FAM25C	Homo sapiens family with sequence similarity 25, member C (FAM25C), mRNA.
chr10	49218158	49239658	LOC399753	Homo sapiens uncharacterized LOC399753 (LOC399753), non-coding RNA.
chr10	49218978	49219008	DQ588224	Homo sapiens piRNA piR-45211, complete sequence.
chr10	49278238	49338996	AK309922	Homo sapiens cDNA, FLJ99963.
chr10	49364600	49482941	FRMPD2	Homo sapiens FERM and PDZ domain containing 2 (FRMPD2), transcript variant 3, mRNA.
chr10	49609654	49643183	MAPK8	Homo sapiens mitogen-activated protein kinase 8 (MAPK8), transcript variant JNK1-a2, mRNA.
chr10	49654067	49860561	ARHGAP22	Homo sapiens Rho GTPase activating protein 22 (ARHGAP22), transcript variant 2, mRNA.
chr10	49676049	49687239	BC043540	Homo sapiens, clone IMAGE:5170608, mRNA.
chr10	49717903	49719721	AX747901	Homo sapiens cDNA FLJ35752 fis, clone TESTI2004574.
chr10	49893517	50191001	WDFY4	Homo sapiens WDFY family member 4 (WDFY4), mRNA.

## Sheet: 16.3
#hg19.knownCanonical.chrom	hg19.knownCanonical.chromStart	hg19.knownCanonical.chromEnd	hg19.kgXref.geneSymbol	hg19.kgXref.description	Function-notes
chr10	34048640	34061608	LINC00838	Homo sapiens long intergenic non-protein coding RNA 838 (LINC00838), non-coding RNA.
chr10	34398487	35104253	PARD3	Homo sapiens par-3 partitioning defective 3 homolog (C. elegans) (PARD3), transcript variant 1, mRNA.	Asymmetric cell division, polarized growth
chr10	34398808	34399992	AX765719	Sequence 35 from Patent WO02055706.
chr10	34591415	34591483	TRNA_Pseudo	transfer RNA pseudogene (anticodon CAA)
chr10	35297478	35363258	CUL2	Homo sapiens cullin 2 (CUL2), transcript variant 2, mRNA.
chr10	35416384	35501886	CREM	Homo sapiens cAMP responsive element modulator (CREM), transcript variant 1, mRNA.	cAMP-mediated signal transduction during the spermatogenetic cycle
chr10	35625801	35860847	CCNY	Homo sapiens cyclin Y (CCNY), transcript variant 1, mRNA.	Control cell division cycles and regulate cyclin-dependent kinases
chr10	35894337	35897863	GJD4	Homo sapiens gap junction protein, delta 4, 40.1kDa (GJD4), mRNA.	Connexins, such as GJD4, are involved in the formation of gap junctions, intercellular conduits that directly connect the cytoplasms of contacting cells.
chr10	35927176	35930362	FZD8	Homo sapiens frizzled family receptor 8 (FZD8), mRNA.	Receptor for Wnt proteins
chr10	36051232	36051252	FW312330	A nucleics Acid regulating cell growth.
chr10	37414784	37521495	ANKRD30A	Homo sapiens ankyrin repeat domain 30A (ANKRD30A), mRNA.	This gene encodes a DNA-binding transcription factor that is uniquely expressed in mammary epithelium and the testis.
chr10	37890365	37891859	MTRNR2L7	Homo sapiens MT-RNR2-like 7 (MTRNR2L7), mRNA.	Plays a role as a neuroprotective and antiapoptotic factor (By similarity).
chr10	38082865	38084103	ZNF33BP1	Homo sapiens zinc finger protein 33B pseudogene 1 (ZNF33BP1), non-coding RNA.
chr10	38117692	38147012	ZNF248	Homo sapiens zinc finger protein 248 (ZNF248), transcript variant 2, mRNA.	Positive Disease Associations: obesity (extreme)
chr10	38238794	38265453	ZNF25	Homo sapiens zinc finger protein 25 (ZNF25), mRNA.
chr10	38299577	38348995	ZNF33A	Homo sapiens zinc finger protein 33A (ZNF33A), transcript variant 9, mRNA.
chr10	38383263	38412278	ZNF37A	Homo sapiens zinc finger protein 37A (ZNF37A), transcript variant 2, mRNA.
chr10	38464598	38503273	LOC100129055	Homo sapiens cyclin Y-like pseudogene (LOC100129055), non-coding RNA.
chr10	38645307	38654939	HSD17B7P2	Homo sapiens hydroxysteroid (17-beta) dehydrogenase 7 pseudogene 2 (HSD17B7P2), non-coding RNA.
chr10	38671997	38691780	SEPT7P9	Homo sapiens septin 7 pseudogene 9 (SEPT7P9), non-coding RNA.
chr10	38717073	38741081	LOC399744	Homo sapiens uncharacterized LOC399744 (LOC399744), non-coding RNA.
chr10	38989726	38991371	ACTR3BP5	Homo sapiens ARP3 actin-related protein 3 homolog B (yeast) pseudogene 5 (ACTR3BP5), non-coding RNA.
chr10	42827313	42863493	LOC441666	Homo sapiens zinc finger protein 91 pseudogene (LOC441666), non-coding RNA.
chr10	42903621	42967688	BC039000	Homo sapiens cyclin Y-like 2, mRNA (cDNA clone IMAGE:4704933), with apparent retained intron.
chr10	42970938	42990785	LINC00839	Homo sapiens long intergenic non-protein coding RNA 839 (LINC00839), non-coding RNA.
chr10	43008960	43048256	ZNF37BP	Homo sapiens zinc finger protein 37B, pseudogene (ZNF37BP), non-coding RNA.
chr10	43084554	43133992	ZNF33B	Homo sapiens zinc finger protein 33B (ZNF33B), mRNA.	This gene shows decreased expression in cumulus cells derived from patients undergoing controlled ovarian stimulation.
chr10	43169007	43187207	AK123067	Homo sapiens cDNA FLJ41072 fis, clone 3NB692005439.
chr10	43277953	43330385	BMS1	Homo sapiens BMS1 ribosome biogenesis factor (BMS1), mRNA.	This gene likely encodes a ribosome assembly protein.
chr10	43493010	43493129	MIR5100	Homo sapiens microRNA 5100 (MIR5100), microRNA.
chr10	43572516	43625797	RET	Homo sapiens ret proto-oncogene (RET), transcript variant 2, mRNA.	This gene encodes a transmembrane receptor and member of the tyrosine protein kinase family of proteins. Mutations in this gene are associated with Hirschsprung disease and central hypoventilation syndrome and have been identified in patients with renal agenesis.
chr10	43633892	43680754	CSGALNACT2	Homo sapiens chondroitin sulfate N-acetylgalactosaminyltransferase 2 (CSGALNACT2), mRNA.	The encoded protein is involved in elongation during chondroitin sulfate synthesis.
chr10	43689983	43762367	RASGEF1A	Homo sapiens RasGEF domain family, member 1A (RASGEF1A), mRNA.	Guanine nucleotide exchange factor (GEF) with specificity for RAP2A, KRAS, HRAS, and NRAS (in vitro). Plays a role in cell migration.
chr10	43867091	43871783	FXYD4	Homo sapiens FXYD domain containing ion transport regulator 4 (FXYD4), transcript variant 1, mRNA.	Ion transport. FXYD4, originally named CHIF for channel-inducing factor, has been shown to modulate the properties of the Na,K-ATPase, as has FXYD2, also known as the gamma subunit of the Na,K-ATPase, and FXYD7.
chr10	43881064	43903299	HNRNPF	Homo sapiens heterogeneous nuclear ribonucleoprotein F (HNRNPF), transcript variant 5, mRNA.	Component of the heterogeneous nuclear ribonucleoprotein (hnRNP) complexes which provide the substrate for the processing events that pre-mRNAs undergo before becoming functional, translatable mRNAs in the cytoplasm. Plays a role in the regulation of alternative splicing events. Binds G-rich sequences in pre-mRNAs and keeps target RNA in an unfolded state.
chr10	43882085	43883132	HNRPF	Synthetic construct Homo sapiens gateway clone IMAGE:100023469 3' read HNRPF mRNA.
chr10	43932573	43978007	ZNF487P	Homo sapiens zinc finger protein 487, pseudogene (ZNF487P), non-coding RNA.
chr10	44051792	44070066	ZNF239	Homo sapiens zinc finger protein 239 (ZNF239), transcript variant 4, mRNA.	MOK2 proteins are DNA- and RNA-binding proteins that are mainly associated with nuclear RNP components, including the nucleoli and extranucleolar structures.
chr10	44101854	44113352	ZNF485	Homo sapiens zinc finger protein 485 (ZNF485), mRNA.
chr10	44124264	44170147	ZNF32-AS3	Homo sapiens ZNF32 antisense RNA 3 (ZNF32-AS3), non-coding RNA.
chr10	44139306	44144326	ZNF32	Homo sapiens zinc finger protein 32 (ZNF32), transcript variant 1, mRNA.
chr10	44139319	44140495	ZNF32-AS1	Homo sapiens ZNF32 antisense RNA 1 (ZNF32-AS1), non-coding RNA.
chr10	44141389	44143467	ZNF32-AS2	Homo sapiens ZNF32 antisense RNA 2 (ZNF32-AS2), non-coding RNA.
chr10	44282859	44285865	HNRNPA3P1	Homo sapiens heterogeneous nuclear ribonucleoprotein A3 pseudogene 1 (HNRNPA3P1), non-coding RNA.	This locus shares sequence similarity with heterogeneous nuclear ribonuclear proteins and represents an apparent transcribed pseudogene of the HNRPA3 gene, which maps to chromosome 2.
chr10	44340753	44346070	LINC00619	Homo sapiens long intergenic non-protein coding RNA 619 (LINC00619), non-coding RNA.
chr10	44354858	44390881	LINC00840	Homo sapiens long intergenic non-protein coding RNA 840 (LINC00840), non-coding RNA.
chr10	44434450	44439914	LINC00841	Homo sapiens long intergenic non-protein coding RNA 841 (LINC00841), non-coding RNA.
chr10	44788197	44790097	LOC100130539	Homo sapiens uncharacterized LOC100130539 (LOC100130539), mRNA.
chr10	44872509	44880545	CXCL12	Homo sapiens chemokine (C-X-C motif) ligand 12 (CXCL12), transcript variant 4, mRNA.	This antimicrobial gene encodes a stromal cell-derived alpha chemokine member of the intercrine family.
chr10	45306471	45455137	TMEM72-AS1	Homo sapiens TMEM72 antisense RNA 1 (TMEM72-AS1), non-coding RNA.
chr10	45406763	45430642	TMEM72	Homo sapiens transmembrane protein 72 (TMEM72), mRNA.	This gene encodes a transmembrane protein which may be expressed specifically in the kidney.
chr10	45455218	45490172	RASSF4	Homo sapiens Ras association (RalGDS/AF-6) domain family member 4 (RASSF4), mRNA.
chr10	45471708	45474330	C10orf10	Homo sapiens chromosome 10 open reading frame 10 (C10orf10), mRNA.
chr10	45493145	45496470	C10orf25	Homo sapiens chromosome 10 open reading frame 25 (C10orf25), mRNA.
chr10	45496272	45500777	ZNF22	Homo sapiens zinc finger protein 22 (ZNF22), mRNA.
chr10	45497678	45567036	ZNF22	Homo sapiens zinc finger protein 22 (KOX 15), mRNA (cDNA clone IMAGE:4826621).
chr10	45594923	45650044	RSU1P2	Homo sapiens Ras suppressor protein 1 pseudogene 2 (RSU1P2), non-coding RNA.	Potential tumor suppressor. May act as a KRAS effector protein. May promote apoptosis and cell cycle arrest.
chr10	45642841	45666837	ANKRD30BP3	Homo sapiens ankyrin repeat domain 30B pseudogene 3 (ANKRD30BP3), non-coding RNA.
chr10	45659461	45659536	MIR3156-1	Homo sapiens microRNA 3156-1 (MIR3156-1), microRNA.
chr10	45798101	45811056	OR13A1	Homo sapiens olfactory receptor, family 13, subfamily A, member 1 (OR13A1), mRNA.	Odorant receptor (Potential).
chr10	45869623	45941567	ALOX5	Homo sapiens arachidonate 5-lipoxygenase (ALOX5), transcript variant 1, mRNA.	This gene encodes a member of the lipoxygenase gene family and plays a dual role in the synthesis of leukotrienes from arachidonic acid. The encoded protein, which is expressed specifically in bone marrow-derived cells, catalyzes the conversion of arachidonic acid to 5(S)-hydroperoxy-6-trans-8,11,14-cis-eicosatetraenoic acid, and further to the allylic epoxide 5(S)-trans-7,9-trans-11,14-cis-eicos…
chr10	45950378	45952578	DL492557	Homo sapiens cDNA: FLJ21819 fis, clone HEP01185.
chr10	45952816	46030819	MARCH8	Homo sapiens membrane-associated ring finger (C3HC4) 8, E3 ubiquitin protein ligase (MARCH8), transcript variant 3, mRNA.
chr10	46111038	46168251	ZFAND4	Homo sapiens zinc finger, AN1-type domain 4 (ZFAND4), transcript variant 2, mRNA.	Membrane-bound E3 ubiquitin ligases
chr10	46194865	46194895	DQ577099	Homo sapiens piRNA piR-45211, complete sequence.
chr10	46222647	46288412	FAM21C	Homo sapiens family with sequence similarity 21, member C (FAM21C), transcript variant 1, mRNA.
chr10	46321049	46342921	AGAP4	Homo sapiens ArfGAP with GTPase domain, ankyrin repeat and PH domain 4 (AGAP4), mRNA.	Putative GTPase-activating protein (Potential).
chr10	46322146	46322176	DQ588224	Homo sapiens piRNA piR-45211, complete sequence.
chr10	46550122	46620058	PTPN20B	Homo sapiens protein tyrosine phosphatase, non-receptor type 20B (PTPN20B), transcript variant 1, mRNA.	Tyrosine-protein phosphatase targeted to sites of actin polymerization in response of varied extracellular stimuli. Has tyrosine phosphatase activity towards various tyrosyl phosphorylated substrates.
chr10	46657759	46675703	FRMPD2	Homo sapiens FERM and PDZ domain containing 2 (FRMPD2), transcript variant 4, mRNA.
chr10	46737612	46762892	BMS1P1	Homo sapiens BMS1 pseudogene 1 (BMS1P1), non-coding RNA.
chr10	46764667	46768346	GLUD1P7	Homo sapiens glutamate dehydrogenase 1 pseudogene 7 (GLUD1P7), non-coding RNA.
chr10	46914586	46939145	FAM35BP	Homo sapiens family with sequence similarity 35, member B, pseudogene (FAM35BP), non-coding RNA.
chr10	46957880	46970601	SYT15	Homo sapiens synaptotagmin XV (SYT15), transcript variant a, mRNA.	This gene encodes a member of the Synaptotagmin (Syt) family of membrane trafficking proteins. Members of this family contain a transmembrane region and a C-terminal-type tandem C2 domain. Unlike related family members, the encoded protein may be involved in membrane trafficking in non-neuronal tissues.
chr10	46993545	47000568	GPRIN2	Homo sapiens G protein regulated inducer of neurite outgrowth 2 (GPRIN2), mRNA.	May be involved in neurite outgrowth.
chr10	47083533	47088320	NPY4R	Homo sapiens neuropeptide Y receptor Y4 (NPY4R), mRNA.	Receptor for neuropeptide Y and peptide YY.
chr10	47096453	47151400	LINC00842	Homo sapiens long intergenic non-protein coding RNA 842 (LINC00842), non-coding RNA.
chr10	47133294	47133836	HNRNPA1P33	Homo sapiens heterogeneous nuclear ribonucleoprotein A1 pseudogene 33 (HNRNPA1P33), non-coding RNA.
chr10	47157983	47174143	ANXA8	Homo sapiens annexin A8 (ANXA8), transcript variant 2, mRNA.	This gene encodes a member of the annexin family of evolutionarily conserved Ca2+ and phospholipid binding proteins. The encoded protein may function as an an anticoagulant that indirectly inhibits the thromboplastin-specific complex. Overexpression of this gene has been associated with acute myelocytic leukemia.
chr10	47177221	47181688	FAM25C	Homo sapiens family with sequence similarity 25, member C (FAM25C), mRNA.
chr10	47191843	47213626	AGAP9	Homo sapiens ArfGAP with GTPase domain, ankyrin repeat and PH domain 9 (AGAP9), mRNA.
chr10	47192841	47192871	DQ588224	Homo sapiens piRNA piR-45211, complete sequence.
chr10	47225570	47243511	BMS1P6	Homo sapiens BMS1 pseudogene 6 (BMS1P6), non-coding RNA.
chr10	47270680	47273431	AK309109	Homo sapiens cDNA, FLJ99150.
chr10	47396658	47421238	FAM35DP	Homo sapiens family with sequence similarity 35, member D, pseudogene (FAM35DP), non-coding RNA.
chr10	47658233	47701017	AK057316	Homo sapiens cDNA FLJ32754 fis, clone TESTI2001671.
chr10	47729119	47729149	DQ577099	Homo sapiens piRNA piR-45211, complete sequence.
chr10	47746919	47763040	ANXA8L2	Homo sapiens annexin A8-like 2 (ANXA8L2), mRNA.
chr10	47894022	47949417	FAM21B	Homo sapiens family with sequence similarity 21, member B (FAM21B), mRNA.	Component of the WASH complex, a complex present at the surface of endosomes that recruits and activates the Arp2/3 complex to induce actin polymerization. The WASH complex plays a key role in the fission of tubules that serve as transport intermediates during endosome sorting. In the complex, it probably mediates the recruitment of the complex to endosome membranes (By similarity).
chr10	48155942	48158691	CTSL1P2	Homo sapiens cathepsin L1 pseudogene 2 (CTSL1P2), non-coding RNA.
chr10	48185838	48203780	BMS1P6	Homo sapiens BMS1 pseudogene 6 (BMS1P6), non-coding RNA.
chr10	48215723	48237508	AGAP9	Homo sapiens ArfGAP with GTPase domain, ankyrin repeat and PH domain 9 (AGAP9), mRNA.
chr10	48236480	48236510	DQ577099	Homo sapiens piRNA piR-45211, complete sequence.
chr10	48247661	48252125	FAM25C	Homo sapiens family with sequence similarity 25, member C (FAM25C), mRNA.
chr10	48255203	48271368	ANXA8	Homo sapiens annexin A8 (ANXA8), transcript variant 2, mRNA.	This gene encodes a member of the annexin family of evolutionarily conserved Ca2+ and phospholipid binding proteins. The encoded protein may function as an an anticoagulant that indirectly inhibits the thromboplastin-specific complex. Overexpression of this gene has been associated with acute myelocytic leukemia.
chr10	48355088	48373866	ZNF488	Homo sapiens zinc finger protein 488 (ZNF488), mRNA.
chr10	48381486	48390991	RBP3	Homo sapiens retinol binding protein 3, interstitial (RBP3), mRNA.	Interphotoreceptor retinol-binding protein is a large glycoprotein known to bind retinoids and found primarily in the interphotoreceptor matrix of the retina between the retinal pigment epithelium and the photoreceptor cells. RBP shuttles 11-cis and all trans retinoids between the retinol isomerase in the pigment epithelium and the visual pigments in the photoreceptor cells of the retina.
chr10	48413091	48416853	GDF2	Homo sapiens growth differentiation factor 2 (GDF2), mRNA.	This gene encodes a secreted ligand of the TGF-beta (transforming growth factor-beta) superfamily of proteins. Ligands of this family bind various TGF-beta receptors leading to recruitment and activation of SMAD family transcription factors that regulate gene expression. The encoded preproprotein is proteolytically processed to generate each subunit of the disulfide-linked homodimer. This protein…
chr10	48425787	48439138	GDF10	Homo sapiens growth differentiation factor 10 (GDF10), mRNA.	This gene encodes a secreted ligand of the TGF-beta (transforming growth factor-beta) superfamily of proteins. Ligands of this family bind various TGF-beta receptors leading to recruitment and activation of SMAD family transcription factors that regulate gene expression. The encoded preproprotein is proteolytically processed to generate each subunit of the disulfide-linked homodimer. This promote…
chr10	48737041	48806985	PTPN20B	Homo sapiens protein tyrosine phosphatase, non-receptor type 20B (PTPN20B), transcript variant 1, mRNA.	Tyrosine-protein phosphatase targeted to sites of actin polymerization in response of varied extracellular stimuli.
chr10	48844035	48862688	FRMPD2P1	Homo sapiens FERM and PDZ domain containing 2 pseudogene 1 (FRMPD2P1), non-coding RNA.	This gene encodes a peripheral membrane protein and is located in a region of chromosome 10q that contains a segmental duplication. This copy of the gene is full-length and is in the telomeric duplicated region. Two other more centromerically proximal copies of the gene are partial and may represent pseudogenes. This full-length gene appears to function in the establishment and maintenance of cel…
chr10	48901193	48906921	AGAP8	Homo sapiens ArfGAP with GTPase domain, ankyrin repeat and PH domain 8 (AGAP8), transcript variant 3, mRNA.	Putative GTPase-activating protein (Potential).
chr10	48902198	48902228	DQ588224	Homo sapiens piRNA piR-45211, complete sequence.
chr10	48927373	48952629	BMS1P1	Homo sapiens BMS1 pseudogene 1 (BMS1P1), non-coding RNA.
chr10	48954404	48958083	GLUD1P7	Homo sapiens glutamate dehydrogenase 1 pseudogene 7 (GLUD1P7), non-coding RNA.
chr10	49203372	49207825	FAM25C	Homo sapiens family with sequence similarity 25, member C (FAM25C), mRNA.
chr10	49218158	49239658	LOC399753	Homo sapiens uncharacterized LOC399753 (LOC399753), non-coding RNA.
chr10	49218978	49219008	DQ588224	Homo sapiens piRNA piR-45211, complete sequence.
chr10	49278238	49338996	AK309922	Homo sapiens cDNA, FLJ99963.
chr10	49364600	49482941	FRMPD2	Homo sapiens FERM and PDZ domain containing 2 (FRMPD2), transcript variant 3, mRNA.	This full-length gene appears to function in the establishment and maintenance of cell polarization. The protein is recruited to cell-cell junctions in an E-cadherin-dependent manner, and is selectively localized at the basolateral membrane in polarized epithelial cells.May play a role in the regulation of tight junction formation. Binds phosphatidylinositol 3,4-bisphosphate (PtdIns(3,4)P2).
chr10	49609654	49643183	MAPK8	Homo sapiens mitogen-activated protein kinase 8 (MAPK8), transcript variant JNK1-a2, mRNA.	The protein encoded by this gene is a member of the MAP kinase family. MAP kinases act as an integration point for multiple biochemical signals, and are involved in a wide variety of cellular processes such as proliferation, differentiation, transcription regulation and development. This kinase is activated by various cell stimuli, and targets specific transcription factors, and thus mediates imm…
chr10	49654067	49860561	ARHGAP22	Homo sapiens Rho GTPase activating protein 22 (ARHGAP22), transcript variant 2, mRNA.	This gene encodes a member of the GTPase activating protein family which activates a GTPase belonging to the RAS superfamily of small GTP-binding proteins. The encoded protein is insulin-responsive, is dependent on the kinase Akt and requires the Akt-dependent 14-3-3 binding protein which binds sequentially to two serine residues. The result of these interactions is regulation of cell motility.
chr10	49676049	49687239	BC043540	Homo sapiens, clone IMAGE:5170608, mRNA.
chr10	49717903	49719721	AX747901	Homo sapiens cDNA FLJ35752 fis, clone TESTI2004574.
chr10	49893517	50191001	WDFY4	Homo sapiens WDFY family member 4 (WDFY4), mRNA.
chr10	50117528	50122280	LRRC18	Homo sapiens leucine rich repeat containing 18 (LRRC18), mRNA.	May be involved in the regulation of spermatogenesis and sperm maturation (By similarity).
